# Supplementary material for: Activity in the dorsal hippocampus-mPFC circuit modulates stress-coping strategies during inescapable stress
Source: Exp Mol Med. 2024 Sep 2;56(9):1921–35. doi: 10.1038/s12276-024-01294-z (PMC11447212; doi:10.1038/s12276-024-01294-z)
Supplement: Supplementary file 2 — Supplementary Table 1 [file 12276_2024_1294_MOESM2_ESM.xlsx]

## Sheet: Supplementary Table 1
Supplementary Table 1. Statistical methods used for the analysis of experimental data in the study.
				Shapiro-Wilk test			Mann-Whitney test				Student's t-test			ANOVA with Tukey's HSD post-hoc		Remark
Figure	Experiment	Data number	Statistical method	W	p value	Normality	U	W	Z	p value	t	freedom	p value	F value p value
1a	Immobility (30 min)	Sal: 10 mice Ket: 10 mice	Student's t-test	Sal: 0.987 Ket: 0.932	Sal: p>0.05 Ket: p>0.05	O	23	78	-2.041	0.041	2.226	18	0.039
	Immobility (48h)	Sal: 10 mice Ket: 10 mice	Student's t-test	Sal: 0.902 Ket: 0.961	Sal: p>0.05 Ket: p>0.05	O	28	83	-1.665	0.096	2.165	18	0.044
	Immobility	Sal, 30 min: 10 mice Sal, 48 h: 10 mice	Paired t-test								-0.489	9	0.63675			Sal, 30 min vs. Sal, 48h
1b	p-eEF2/eEF2 ratio	Sal: 5 mice Ket: 5 mice	Student's t-test	Sal: 0.970 Ket: 0.991	Sal: p>0.05 Ket: p>0.05	O	3	18	-1.984	0.047	2.38	8	0.045
	BDNF/a-tubulin ratio	Sal: 5 mice Ket: 5 mice	Student's t-test	Sal: 0.879 Ket: 0.929	Sal: p>0.05 Ket: p>0.05	O	4	19	-1.776	0.076	-2.736	8	0.026
	p-mTOR/mTOR ratio	Sal: 5 mice Ket: 5 mice	Student's t-test	Sal: 0.992 Ket: 0.871	Sal: p>0.05 Ket: p>0.05	O	3	18	-1.984	0.047	-2.622	8	0.031
	p-ERK/ERK ratio	Sal: 5 mice Ket: 5 mice	Student's t-test	Sal: 0.885 Ket: 0.902	Sal: p>0.05 Ket: p>0.05	O	2	17	-2.193	0.028	-2.704	8	0.027
1d	dHP, % c-Fos+ cells/NeuN+	Sal: 10 slices from 5 mice Ket: 10 slices from 5 mice	Mann-Whitney test	Sal: 0.703 Ket: 0.781	Sal: p<0.05 Ket: p<0.05	X	0	55	-3.822	0.000132622
	vHP, % c-Fos+ cells/NeuN+	Sal: 10 slices from 5 mice Ket: 10 slices from 5 mice	Student's t-test	Sal: 0.868 Ket: 0.933	Sal: p>0.05 Ket: p>0.05	O	3.5	58.5	-3.526	0.000422382	5.916	18	<0.0001
1f	PV+ proportion (% of total c-Fos+ cells)	Sal: 6 slices from 3 mice Ket: 6 slices from 3 mice	Student's t-test	Sal: 0.937 Ket: 0.890	Sal: p>0.05 Ket: p>0.05	O	3	24	-2.41037	0.015937	3.94367	10	0.002758
	SST+ proportion (% of total c-Fos+ cells)	Sal: 6 slices from 3 mice Ket: 6 slices from 3 mice	Student's t-test	Sal: 0.968 Ket: 0.878	Sal: p>0.05 Ket: p>0.05	O	5	26	-2.08532	0.037041	2.45467	10	0.033985
1h	% c-Fos+ cells/NeuN+	ANA-12+Sal: 6 slices from 3 mice ANA-12+Ket: 6 slices from 3 mice	Mann-Whitney test	ANA-12+Sal: 0.775 ANA-12+Ket: 0.827	ANA-12+Sal: p<0.05 ANA-12+Ket: p>0.05	X	1.5	22.5	-2.71927	0.006543
	c-Fos+ cell density	ANA-12+Sal: 6 slices from 3 mice ANA-12+Ket: 6 slices from 3 mice	Student's t-test	ANA-12+Sal: 0.955 ANA-12+Ket: 0.854	ANA-12+Sal: p>0.05 ANA-12+Ket: p>0.05	O	5.5	26.5	-2.00864	0.044576	-2.47153	10	0.033018
1i	Immobility (30 min)	ANA-12+Sal: 10 mice ANA-12+Ket: 10 mice	Student's t-test	ANA-12+Sal: 0.975 ANA-12+Ket: 0.964	ANA-12+Sal: p>0.05 ANA-12+Ket: p>0.05	O	13	68	-2.797	0.005	3.606	18	0.002
	Immobility (48 h)	ANA-12+Sal: 10 mice ANA-12+Ket: 10 mice	Student's t-test	ANA-12+Sal: 0.892 ANA-12+Ket: 0.975	ANA-12+Sal: p>0.05 ANA-12+Ket: p>0.05	O	38	93	-0.572	0.568	-0.623	18	0.541
	Immobility	ANA-12+Sal, 30 min: 10 mice ANA-12+Sal, 48h: 10 mice	Paired t-test								2.212	9	0.054296			Sal, 30 min vs. Sal, 48h
2c	eIPSC amplitude	uninf: 13 cells from 8 mice shGabrg2: 11 cells from 5 mice shNT: 11 cells from 4 mice	ANOVA	uninf 0.951 shGabrg2 0.963 shNT 0.922	uninf p>0.05 shGabrg2 p>0.05 scrambled p>0.05	O	13	79	-3.389	0.000701	4.17521	22	0.000393	F(2,32)=10.671 p=0.001522		uninf vs. shGabrg2
						O	62	153	-0.550397	0.582047	-0.449977	22	0.657129	F(2,32)=10.671 p=0.866192		uninf vs. shNT
2d	E/I ratio	uninf: 13 cells from 8 mice shGabrg2: 11 cells from 5 mice shNT: 11 cells from 4 mice	ANOVA	uninf 0.907 shGabrg2 0.925 shNT 0.858	uninf p>0.05 shGabrg2 p>0.05 scrambled p>0.05	O	9	100	-3.624	0.00029	-4.91007	22	6.6e-05	F(2,32)=18.776 p=0.000019		uninf vs. shGabrg2
						O	63	129	-0.493427	0.621711	0.196818	22	0.845777	F(2,32)=18.776 p=0.988740		uninf vs. shNT
2f	mIPSC frequency	uninf: 27 cells from 7 mice shGabrg2: 13 cells from 3 mice shNT: 10 cells from 3 mice	Student's t-test	uninf: 0.950 shGabrg2: 0.929 shNT: 0.886	uninf: p>0.05 shGabrg2: p>0.05 shNT: p>0.05	O	62	153	-3.277	0.001047	3.572	38	0.000981			uninf vs. shGabrg2
						O	126	504	-0.308	0.758	-0.151	35	0.881			uninf vs. shNT
2g	mIPSC amplitude	uninf.: 27 cells from 7 mice shGabrg2: 13 cells from 3 mice shNT: 10 cells from 3 mice	Student's t-test	uninf: 0.962 shGabrg2: 0.947 shNT: 0.903	uninf: p>0.05 shGabrg2: p>0.05 shNT: p>0.05	O	162	253	-0.39	0.697	0.523	38	0.604			uninf vs. shGabrg2
						O	101	156	-1.163	0.245	1.258	35	0.217			uninf vs. shNT
2i	mEPSC frequency	uninf.: 18 cells from 6 mice shGabrg2: 10 cells from 3 mice shNT: 9 cells from 4 mice	Mann-Whitney test	uninf: 0.859 shGabrg2: 0.845 shNT: 0.834	uninf: p<0.05 shGabrg2: p>0.05 shNT: p>0.05	X	67	122	-1.103	0.27						uninf vs. shGabrg2
						X	70	241	-0.566	0.572						uninf vs. shNT
2j	mEPSC amplitude	uninf: 18 cells from 6 mice shGabrg2: 10 cells from 3 mice shNT: 9 cells from 4 mice	Mann-Whitney test	uninf: 0.962 shGabrg2: 0.947 shNT: 0.903	uninf: p<0.05 shGabrg2: p>0.05 shNT: p>0.05	X	69	240	-1.007	0.314						uninf vs. shGabrg2
						X	67	238	-0.72	0.471						uninf vs. shNT
3c	p-eEF2/eEF2 ratio	shNT, dorsal: 7 mice shGabrg2, dorsal: 7 mice	Student's t-test	shNT, 0.915 shGabrg2, 0.903	shNT, p>0.05 shGabrg2, p>0.05	O	5	33	-2.492	0.0127163	3.392	12	0.00534642
		shNT, ventral: 7 mice shGabrg2, ventral: 7 mice	Student's t-test	shNT, 0.859 shGabrg2, 0.927	shNT, p>0.05 shGabrg2, p>0.05	O	19	47	-0.703	0.482203	-0.892	12	0.389915
	BDNF/a-tubulin ratio	shNT, dorsal: 7 mice shGabrg2, dorsal: 7 mice	Student's t-test	shNT, 0.888 shGabrg2, 0.917	shNT, p>0.05 shGabrg2, p>0.05	O	5	33	-2.492	0.0127163	-2.911	12	0.0130652
		shNT, ventral: 7 mice shGabrg2, ventral: 7 mice	Student's t-test	shNT, 0.936 shGabrg2, 0.957	shNT, p>0.05 shGabrg2, p>0.05	O	21	49	-0.447	0.654721	-0.452	12	0.65901
	p-ERK/ERK ratio	shNT, dorsal: 7 mice shGabrg2, dorsal: 7 mice	Student's t-test	shNT, 0.937 shGabrg2, 0.950	shNT, p>0.05 shGabrg2, p>0.05	O	0	28	-3.13	0.00174512	-9.035	12	1.05962e-06
		shNT, ventral: 7 mice shGabrg2, ventral: 7 mice	Student's t-test	shNT, 0.870 shGabrg2, 0.867	shNT, p>0.05 shGabrg2, p>0.05	O	19	47	-0.703	0.482203	0.107	12	0.916651
	p-ERK/ERK ratio	shNT, dorsal: 7 mice shGabrg2, dorsal: 7 mice	Student's t-test	shNT, 0.888 shGabrg2, 0.927	shNT, p>0.05 shGabrg2, p>0.05	O	22	50	-0.319	0.749394	0.136	12	0.893898
		shNT, ventral: 7 mice shGabrg2, ventral: 7 mice	Student's t-test	shNT, 0.867 shGabrg2, 0.850	shNT, p>0.05 shGabrg2, p>0.05	O	19	47	-0.286	0.775097	0.696	12	0.501118
3d	Immobility	shNT: 8 mice shGabrg2: 8 mice	Mann-Whitney test	shNT: 0.879 shGabrg2: 0.817	shNT: p>0.05 shGabrg2: p><.05	X	11.5	47.5	-2.155	0.0311998
3e	Immobility	shNT: 8 mice shGabrg2: 8 mice	Student's t-test	shNT: 0.918 shGabrg2: 0.919	shNT: p>0.05 shGabrg2: p>0.05	O	3	39	-3.046	0.00232209	4.424	14	0.000288764
3f	Distance moved	shNT: 8 mice shGabrg2: 8 mice	Mann-Whitney test	shNT: 0.911 shGabrg2: 0.876	shNT: p>0.05 shGabrg2: p>0.05	O	21	57	-1.155	0.248								OFT 5 min
				shNT: 0.876 shGabrg2: 0.768	shNT: p>0.05 shGabrg2: p<0.05	X	22	58	-1.05	0.294								OFT 10 min
				shNT: 0.979 shGabrg2: 0.941	shNT: p>0.05 shGabrg2: p>0.05	O	25	61	-0.735	0.462								OFT 15 min
				shNT: 0.864 shGabrg2: 0.904	shNT: p>0.05 shGabrg2: p>0.05	O	30	66	-0.21	0.834								OFT 20 min
				shNT: 0.933 shGabrg2: 0.984	shNT: p>0.05 shGabrg2: p>0.05	O	30	66	-0.21	0.834								OFT 25 min
				shNT: 0.833 shGabrg2: 0.896	shNT: p>0.05 shGabrg2: p>0.05	O	27	63	-0.525	0.6								OFT 30 min
3f	Distance moved	shNT: 8 mice shGabrg2: 8 mice	Student's t-test	shNT: 0.901 shGabrg2: 0.947	shNT: p>0.05 shGabrg2: p>0.05	O	30	66	-0.21	0.833635	-0.451	14	0.659205
3g	Duration_Water	shNT: 8 mice shGabrg2: 8 mice	Mann-Whitney test	shNT: 0.835 shGabrg2: 0.815	shNT: p>0.05 shGabrg2: p<0.05	X	26	62	-0.655	0.512691
	Duration_Urine	shNT: 8 mice shGabrg2: 8 mice	Mann-Whitney test	shNT: 0.915 shGabrg2: 0.807	shNT: p>0.05 shGabrg2: p<0.05	X	31.5	67.5	-0.053	0.957936
	Duration	shNT: 8 mice shGabrg2: 8 mice	ANOVA											F(3,28) = 19.417 p=5.2234E-7
3h	Latency to feed	shNT: 8 mice shGabrg2: 8 mice	Student's t-test	shNT: 0.945 shGabrg2: 0.919	shNT: p>0.05 shGabrg2: p>0.05	O	18	54	-1.47	0.141482	1.339	14	0.201842
3i	Zero maze_Entries into open arms	shNT: 8 mice shGabrg2: 8 mice	Student's t-test	shNT: 0.934 shGabrg2: 0.883	shNT: p>0.05 shGabrg2: p>0.05	O	31	67	-0.107	0.914913	0.145	14	0.886449
	Zero maze_Duration	shNT: 8 mice shGabrg2: 8 mice	Student's t-test	shNT: 0.910 shGabrg2: 0.907	shNT: p>0.05 shGabrg2: p>0.05	O	17	53	-1.575	0.115184	1.44	14	0.171942
3j	Plus maze_Entries into open arms	shNT: 8 mice shGabrg2: 8 mice	Mann-Whitney test	shNT: 0.860 shGabrg2: 0.700	shNT: p>0.05 shGabrg2: p<0.05	X	26.5	62.5	-0.623	0.533447
	Plus maze_Duration	shNT: 8 mice shGabrg2: 8 mice	Mann-Whitney test	shNT: 0.736 shGabrg2: 0.844	shNT: p<0.05 shGabrg2: p>0.05	X	27.5	63.5	-0.473	0.636254
3l	Immobility	Sal: 10 mice Mus 0.3: 10 mice Mus 0.5: 10 mice Mus 0.7: 10 mice	Mann-Whitney test	Sal: 0.827 mus0.3: 0.843 mus0.5: 0.808 mus0.7: 0.977	Sal: p<0.05 mus0.3: p<0.05 mus0.5: p<0.05 mus0.7: p>0.05	X	43.5	98.5	-0.492	0.622						sal vs. mus 0.3
						X	23	78	-2.045	0.041						sal vs. mus 0.5
						X	7.5	62.5	-3.216	0.001298						sal vs. mus 0.7
4d	Firing frequency	mCherry: 9 cells from 3 mice hM3Dq: 11 cells from 4 mice hM4Di: 10 cells from 3 mice	Student's t-test	mCherry: 0.887 hM3Dq: 0.938 hM4Di: 0.883	mCherry: p>0.05 hM3Dq: p>0.05 hM4Di: p>0.05	O	32	77	-1.33	0.184	-2.116	18	0.0485			mCherry vs. hM3Dq
						O	13	68	-2.614	0.009	2.571	17	0.019823			mCherry vs. hM4Di
4e	Membrane potential change	mCherry: 9 cells from 3 mice hM3Dq: 11 cells from 4 mice hM4Di: 10 cells from 3 mice	Student's t-test	mCherry: 0.898 hM3Dq: 0.901 hM4Di: 0.902	mCherry: p>0.05 hM3Dq: p>0.05 hM4Di: p>0.05	O	24	69	-1.937	0.053	-2.169	18	0.044			mCherry vs. hM3Dq
						O	15	70	-2.449	0.014	2.699	17	0.015			mCherry vs. hM4Di
4f	Immobility	mCherry: 10 mice hM3Dq: 10 mice hM4Di: 10 mice	Student's t-test	mCherry: 0.976 hM3Dq: 0.930 hM4Di: 0.869	mCherry: p>0.05 hM3Dq: p>0.05 hM4Di: p>0.05	O	39	94	-0.832	0.405	-0.763	18	0.456			mCherry vs. hM3Dq
						O	46	101	-0.302	0.762	-0.175	18	0.863			mCherry vs. hM4Di
4g	Immobility	mCherry: 10 mice hM3Dq: 10 mice hM4Di: 10 mice	Student's t-test	mCherry: 0.880 hM3Dq: 0.937 hM4Di: 0.864	mCherry: p>0.05 hM3Dq: p>0.05 hM4Di: p>0.05	O	23.5	78.5	-2.004	0.045074	-2.287	18	0.034495			mCherry vs. hM3Dq
						O	20	75	-2.268	0.023342	2.161	18	0.044457			mCherry vs. hM4Di
4f,g	Immobility	TST, no injection, mCherry: 10 mice TST, CNO, mCherry: 10 mice	Paired t-test								-0.726	9	0.486547			TST1 vs. TST2
4h	Immobility	mCherry: 7 mice hM3Dq: 7 mice hM4Di: 7 mice	Student's t-test	mCherry: 0.839 hM3Dq: 0.865 hM4Di: 0.974	mCherry: p>0.05 hM3Dq: p>0.05 hM4Di: p>0.05	O	11.5	39.5	-1.665	0.096	-1.856	12	0.088			mCherry vs. hM3Dq
						O	16	44	-1.086	0.277	-0.884	12	0.394			mCherry vs. hM4Di
4i	Immobility	mCherry: 7 mice hM3Dq: 7 mice hM4Di: 7 mice	Student's t-test	mCherry: 0.812 hM3Dq: 0.934 hM4Di: 0.946	mCherry: p>0.05 hM3Dq: p>0.05 hM4Di: p>0.05	O	0	28	-3.13394	0.001725	-4.80169	12	0.000432			mCherry vs. hM3Dq
						O	9.5	37.5	-1.921	0.055	2.43112	12	0.031668			mCherry vs. hM4Di
4h,i	Immobility	FST, no injection, mCherry: 7 mice FST, CNO, mCherry: 7 mice	Paired t-test								-2.418	6	0.051999			FST1 vs. FST2
4k	Distance moved	mCherry: 7 mice hM3Dq: 7 mice hM4Di: 7 mice	Mann-Whitney test	mCherry: 0.744 hM3Dq: 0.949 hM4Di: 0.903	mCherry: p<0.05 hM3Dq: p>0.05 hM4Di: p>0.05	X	17	45	-0.958	0.338						mCherry vs. hM3Dq		OFT 5min
						X	17	45	-0.958	0.447						mCherry vs. hM4Di
				mCherry: 0.831 hM3Dq: 0.695 hM4Di: 0.872	mCherry: p>0.05 hM3Dq: p<0.01 hM4Di: p>0.05	X	15	43	-1.214	0.225						mCherry vs. hM3Dq		OFT 10 min
						O	21	49	-0.447	0.655						mCherry vs. hM4Di
				mCherry: 0.921 hM3Dq: 0.581 hM4Di: 0.916	mCherry: p>0.05 hM3Dq: p<0.001 hM4Di: p>0.05	X	22	50	-0.319	0.749						mCherry vs. hM3Dq		OFT 15 min
						O	20	48	-0.575	0.565						mCherry vs. hM4Di
				mCherry: 0.910 hM3Dq: 0.910 hM4Di: 0.920	mCherry: p>0.05 hM3Dq: p>0.05 hM4Di: p>0.05	O	20	48	-0.575	0.565						mCherry vs. hM3Dq		OFT 20 min
						O	15	43	-1.214	0.225						mCherry vs. hM4Di
				mCherry: 0.943 hM3Dq: 0.697 hM4Di: 0.953	mCherry: p>0.05 hM3Dq: p<0.01 hM4Di: p>0.05	X	24	52	-0.064	0.949						mCherry vs. hM3Dq		OFT 25 min
						O	22	50	-0.319	0.749						mCherry vs. hM4Di
				mCherry: 0.908 hM3Dq: 0.797 hM4Di: 0.866	mCherry: p>0.05 hM3Dq: p<0.05 hM4Di: p>0.05	X	24	52	-0.064	0.949						mCherry vs. hM3Dq		OFT 30 min
						O	23	51	-0.192	0.848						mCherry vs. hM4Di
4l	Distance moved	mCherry: 7 mice hM3Dq: 7 mice hM4Di: 7 mice	Mann-Whitney test	mCherry: 0.893 hM3Dq: 0.711 hM4Di: 0.820	mCherry: p>0.05 hM3Dq: p<0.01 hM4Di: p>0.05	X	20	48	-0.575	0.565						mCherry vs. hM3Dq
						O	22	50	-0.319	0.749						mCherry vs. hM4Di
4m	Thigmotaxis	mCherry: 7 mice hM3Dq: 7 mice hM4Di: 7 mice	Mann-Whitney test	mCherry: 0.979 hM3Dq: 0.943 hM4Di: 0.936	mCherry: p>0.05 hM3Dq: p>0.05 hM4Di: p>0.05	O	22	50	-0.319	0.749						mCherry vs. hM3Dq
						O	16	44	-1.086	0.277						mCherry vs. hM4Di
5c	Immobility	mCherry: 9 mice hM3Dq: 9 mice hM4Di: 9 mice	ANOVA	mCherry: 0.968 hM3Dq: 0.907 hM4Di: 0.898	mCherry: p>0.05 hM3Dq: p>0.05 hM4Di: p>0.05	O	16	61	-2.1634	0.03051	-2.5196	16	0.0227579	F(2,24)=16.151 p=0.030329		mCherry vs. hM3Dq
						O	13	58	-2.42956	0.015117	2.77283	16	0.0135811	F(2,24)=16.151 p=0.018347		mCherry vs. hM4Di
5d	Immobility	mCherry: 9 mice hM3Dq: 9 mice hM4Di: 9 mice	ANOVA	mCherry: 0.922 hM3Dq: 0.894 hM4Di: 0.959	mCherry: p>0.05 hM3Dq: p>0.05 hM4Di: p>0.05	O	17	62	-2.0751	0.0379772	-2.25492	16	0.0385014	F(2,24)=13.809 p=0.032729		mCherry vs. hM3Dq
						O	9	54	-2.78152	0.00541053	3.52665	16	0.00280132	F(2,24)=13.809 p=0.043743		mCherry vs. hM4Di
5f	Distance moved	mCherry: 9 mice hM3Dq: 9 mice hM4Di: 9 mice	Mann-Whitney test	mCherry: 0.875 hM3Dq: 0.864 hM4Di: 0.979	mCherry: p>0.05 hM3Dq: p>0.05 hM4Di: p>0.05	O	31	76	-0.83887	0.401542						mCherry vs. hM3Dq		OFT 5min
						O	36	81	-0.39736	0.691102						mCherry vs. hM4Di
				mCherry: 0.952 hM3Dq: 0.937 hM4Di: 0.934	mCherry: p>0.05 hM3Dq: p>0.05 hM4Di: p>0.05	O	34	79	-0.573964	0.565992						mCherry vs. hM3Dq		OFT 10 min
						O	39	84	-0.132453	0.894626						mCherry vs. hM4Di
				mCherry: 0.910 hM3Dq: 0.918 hM4Di: 0.926	mCherry: p>0.05 hM3Dq: p>0.05 hM4Di: p>0.05	O	35	80	-0.485662	0.627207						mCherry vs. hM3Dq		OFT 15 min
						O	30	75	-0.927173	0.353837						mCherry vs. hM4Di
				mCherry: 0.895 hM3Dq: 0.817 hM4Di: 0.909	mCherry: p>0.05 hM3Dq: p<0.05 hM4Di: p>0.05	X	37	82	-0.309058	0.757278						mCherry vs. hM3Dq		OFT 20 min
						O	36	81	-0.39736	0.691102						mCherry vs. hM4Di
				mCherry: 0.947 hM3Dq: 0.967 hM4Di: 0.916	mCherry: p>0.05 hM3Dq: p>0.05 hM4Di: p>0.05	O	37	82	-0.309058	0.757278						mCherry vs. hM3Dq		OFT 25 min
						O	32	77	-0.750568	0.452912						mCherry vs. hM4Di
				mCherry: 0.967 hM3Dq: 0.934 hM4Di: 0.961	mCherry: p>0.05 hM3Dq: p>0.05 hM4Di: p>0.05	O	36	81	-0.39736	0.691102						mCherry vs. hM3Dq		OFT 30 min
						O	37	82	-0.309058	0.757278						mCherry vs. hM4Di
5g	Distance moved	mCherry: 9 mice hM3Dq: 9 mice hM4Di: 9 mice	ANOVA	mCherry: 0.966 hM3Dq: 0.846 hM4Di: 0.955	mCherry: p>0.05 hM3Dq: p>0.05 hM4Di: p>0.05	O	31	76	-0.83887	0.401542	0.176707	16	0.861956	F(2,24)=0.518 p=0.979155		mCherry vs. hM3Dq
						O	26	71	-1.28038	0.200411	-1.18935	16	0.251653	F(2,24)=0.518 p=0.726259		mCherry vs. hM4Di
5h	Thigmotaxis	mCherry: 9 mice hM3Dq: 9 mice hM4Di: 9 mice	Mann-Whitney test	mCherry: 0.827 hM3Dq: 0.875 hM4Di: 0.872	mCherry: p<0.05 hM3Dq: p>0.05 hM4Di: p>0.05	X	39.5	84.5	-0.0888077	0.929235						mCherry vs. hM3Dq
						X	35.5	80.5	-0.446846	0.654986						mCherry vs. hM4Di
5k	Immobility	mCherry: 10 mice hM3Dq: 10 mice hM4Di: 10 mice	ANOVA	mCherry: 0.892 hM3Dq: 0.855 hM4Di: 0.944	mCherry: p>0.05 hM3Dq: p>0.05 hM4Di: p>0.05	O	26	81	-1.8156	0.0694325	-2.12356	18	0.047826	F(2,27)=12.478 p=0.047479		mCherry vs. hM3Dq
						O	28	83	-1.66304	0.0963037	2.45581	18	0.0244482	F(2,27)=12.478 p=0.048654		mCherry vs. hM4Di
5l	Immobility	mCherry: 10 mice hM3Dq: 10 mice hM4Di: 10 mice	ANOVA	mCherry: 0.890 hM3Dq: 0.909 hM4Di: 0.980	mCherry: p>0.05 hM3Dq: p>0.05 hM4Di: p>0.05	O	11	66	-2.94812	0.0031971	-3.55955	18	0.00223987	F(2,27)=22.811 p=0.000824		mCherry vs. hM3Dq
						O	17	72	-2.49457	0.0126111	2.76302	18	0.0128112	F(2,27)=22.811 p=0.044769		mCherry vs. hM4Di
5n	Distance moved	mCherry: 10 mice hM3Dq: 10 mice hM4Di: 10 mice	Mann-Whitney test	mCherry: 0.951 hM3Dq: 0.750 hM4Di: 0.959	mCherry: p>0.05 hM3Dq: p<0.05 hM4Di: p>0.05	X	25	80	-1.88982	0.0587817						mCherry vs. hM3Dq		OFT 5min
						O	37	92	-0.982708	0.325751	-1.08378	18	0.292766			mCherry vs. hM4Di
				mCherry: 0.925 hM3Dq: 0.713 hM4Di: 0.873	mCherry: p>0.05 hM3Dq: p<0.05 hM4Di: p>0.05	X	45	100	-0.377964	0.705457						mCherry vs. hM3Dq		OFT 10 min
						O	40	95	-0.755929	0.449692	-0.505227	18	0.619529			mCherry vs. hM4Di
				mCherry: 0.875 hM3Dq: 0.905 hM4Di: 0.956	mCherry: p>0.05 hM3Dq: p>0.05 hM4Di: p>0.05	O	39	94	-0.831522	0.405679	-1.55306	18	0.137814			mCherry vs. hM3Dq		OFT 15 min
						O	41	96	-0.680336	0.496292	-0.620507	18	0.542701			mCherry vs. hM4Di
				mCherry: 0.933 hM3Dq: 0.940 hM4Di: 0.930	mCherry: p>0.05 hM3Dq: p<0.05 hM4Di: p>0.05	X	48	103	-0.151186	0.879829						mCherry vs. hM3Dq		OFT 20 min
						O	49	104	-0.0755929	0.939743	0.115783	18	0.909107			mCherry vs. hM4Di
				mCherry: 0.938 hM3Dq: 0.802 hM4Di: 0.954	mCherry: p>0.05 hM3Dq: p<0.05 hM4Di: p>0.05	X	32	87	-1.36067	0.173617						mCherry vs. hM3Dq		OFT 25 min
						X	50	105	0	1						mCherry vs. hM4Di
				mCherry: 0.934 hM3Dq: 0.968 hM4Di: 0.931	mCherry: p>0.05 hM3Dq: p>0.05 hM4Di: p>0.05	O	28	83	-1.66304	0.0963037	-1.73749	18	0.09938			mCherry vs. hM3Dq		OFT 30 min
						O	46	101	-0.302372	0.762369	0.30563	18	0.763393			mCherry vs. hM4Di
5o	Distance moved	mCherry: 10 mice hM3Dq: 10 mice hM4Di: 10 mice	ANOVA	mCherry: 0.941 hM3Dq: 0.888 hM4Di: 0.913	mCherry: p>0.05 hM3Dq: p>0.05 hM4Di: p>0.05	O	36	91	-1.0583	0.289918	-1.79847	18	0.0888948	F(2,27)=2.420 p=0.125200		mCherry vs. hM3Dq
						O	43	98	-0.52915	0.596701	-0.42557	18	0.675466	F(2,27)=2.420 p=0.960568		mCherry vs. hM4Di
5p	Thigmotaxis	mCherry: 10 mice hM3Dq: 10 mice hM4Di: 10 mice	ANOVA	mCherry: 0.852 hM3Dq: 0.905 hM4Di: 0.869	mCherry: p>0.05 hM3Dq: p>0.05 hM4Di: p>0.05	O	46.5	101.5	-0.26875	0.788122	-0.376196	18	0.711169	F(2,27)=0.166 p=0.913632		mCherry vs. hM3Dq
						O	49.5	104.5	-0.0380403	0.969656	-0.537813	18	0.597294	F(2,27)=0.166 p=0.843484		mCherry vs. hM4Di
6j	EPSC amplitude	11 cells from 3 mice	Mann-Whitney test	-70 mV: 0.961 -40mV: 0.908 -40 mV,APV: 0.731	-70 mV: p>0.05 -40 mV: p>0.05 -40 mV,APV: p<0.05	X	0	66	-3.973	7.10526e-05				F(2,30)=31.234 p=0.000001130725328		-70 mV vs. -40 mV
						X	0	66	-3.973	7.10526e-05				F(2,30)=31.234 p=1.7115E-7		-40 mV vs. -40 mV, APV
6o	c-Fos+ cell density	mCherry: 14 slices from 4 mice hChR2: 14 cells from 4 mice	Mann-Whitney test	ipsi_mCherry: 0.759 ipsi_hChR2: 0.925	ipsi_mCherry: p<0.05 ipsi_hChR2: p>0.05	X	31	136	-3.096	0.00196208
		mCherry: 14 slices from 4 mice hChR2: 14 cells from 4 mice	Mann-Whitney test	contra_mCherry: 0.684 contra_hChR2: 0.952	contra_mCherry: p<0.05 contra_hChR2: p>0.05	X	53.5	158.5	-2.064	0.0389936
6s	delta F/F	basal: 5 mice stimulation: 5 mice	Student's t-test	basal: 0.857 stimulation: 0.843	basal: p>0.05 stimulation: p>0.05	O	0	15	-2.611	0.00902344	8.036	8.036	4.22627e-05
7c	Distance moved	1. ctrl,ctrl: 10 mice 2. ctrl, hM4Di: 10 mice 3. hM3Dq, hM4Di: 10 mice	Mann-Whitney test	1. ctrl,ctrl: 0.836 2. ctrl, hM4Di: 0.810 3. hM3Dq, hM4Di: 0.950	1. ctrl,ctrl: p<0.05 2. ctrl, hM4Di: p<0.05 3. hM3Dq, hM4Di: p>0.05	X	32	87	-1.361	0.173617						group 1 vs. group 2		OFT 5 mins
						X	44	99	-0.454	0.650147						group 1 vs. group 3
						X	30	85	-1.512	0.13057						group 2 vs. group 3
				1. ctrl,ctrl: 0.949 2. ctrl, hM4Di: 0.924 3. hM3Dq, hM4Di: 0.979	1. ctrl,ctrl: p>0.05 2. ctrl, hM4Di: p>0.05 3. hM3Dq, hM4Di: p>0.05	O	41	96	-0.68	0.496292						group 1 vs. group 2		OFT 10 mins
						O	39	94	-0.832	0.405679						group 1 vs. group 3
						O	45	100	-0.378	0.705457						group 2 vs. group 3
				1. ctrl,ctrl: 0.939 2. ctrl, hM4Di: 0.921 3. hM3Dq, hM4Di: 0.936	1. ctrl,ctrl: p>0.05 2. ctrl, hM4Di: p>0.05 3. hM3Dq, hM4Di: p>0.05	O	48	103	-0.151	0.879829						group 1 vs. group 2		OFT 15 mins
						O	47	102	-0.227	0.820596						group 1 vs. group 3
						O	48	103	-0.151	0.879829						group 2 vs. group 3
				1. ctrl,ctrl: 0.948 2. ctrl, hM4Di: 0.905 3. hM3Dq, hM4Di: 0.928	1. ctrl,ctrl: p>0.05 2. ctrl, hM4Di: p>0.05 3. hM3Dq, hM4Di: p>0.05	O	38	93	-0.907	0.364346						group 1 vs. group 2		OFT 20 mins
						O	38	93	-0.907	0.364346						group 1 vs. group 3
						O	48	103	-0.151	0.879829						group 2 vs. group 3
				1. ctrl,ctrl: 0.947 2. ctrl, hM4Di: 0.904 3. hM3Dq, hM4Di: 0.835	1. ctrl,ctrl: p>0.05 2. ctrl, hM4Di: p>0.05 3. hM3Dq, hM4Di: p<0.05	O	46	101	-0.302	0.762369						group 1 vs. group 2		OFT 25 mins
						X	42	97	-0.605	0.54535						group 1 vs. group 3
						X	33	88	-1.285	0.198765						group 2 vs. group 3
				1. ctrl,ctrl: 0.982 2. ctrl, hM4Di: 0.949 3. hM3Dq, hM4Di: 0.982	1. ctrl,ctrl: p>0.05 2. ctrl, hM4Di: p>0.05 3. hM3Dq, hM4Di: p>0.05	O	25	80	-1.89	0.0587817						group 1 vs. group 2		OFT 30 mins
						O	41	96	-0.68	0.496292						group 1 vs. group 3
						O	34	89	-1.209	0.226476						group 2 vs. group 3
7e	Distance moved	1. ctrl,ctrl: 10 mice 2. ctrl, hM4Di: 10 mice 3. hM3Dq, hM4Di: 10 mice	Mann-Whitney test	1. ctrl,ctrl: 0.900 2. ctrl, hM4Di: 0.895 3. hM3Dq, hM4Di: 0.834	1. ctrl,ctrl: p>0.05 2. ctrl, hM4Di: p>0.05 3. hM3Dq, hM4Di: p<0.05	O	42	97	-0.605	0.54535						group 1 vs. group 2
						X	46	101	-0.302	0.762369						group 1 vs. group 3
						X	46	101	-0.302	0.762369						group 2 vs. group 3
7f	Thigmotaxis	1. ctrl,ctrl: 10 mice 2. ctrl, hM4Di: 10 mice 3. hM3Dq, hM4Di: 10 mice	Mann-Whitney test	1. ctrl,ctrl: 0.969 2. ctrl, hM4Di: 0.899 3. hM3Dq, hM4Di: 0.949	1. ctrl,ctrl: p<0.05 2. ctrl, hM4Di: p<0.05 3. hM3Dq, hM4Di: p<0.05	X	34.5	89.5	-1.194	0.232339						group 1 vs. group 2
						X	37	92	-1.001	0.316858						group 1 vs. group 3
						X	23.5	78.5	-2.031	0.0422666						group 2 vs. group 3
7g	Immobility	1. ctrl,ctrl: 10 mice 2. ctrl, hM4Di: 10 mice 3. hM3Dq, hM4Di: 10 mice	ANOVA	1. ctrl,ctrl: 0.835 2. ctrl, hM4Di: 0.904 3. hM3Dq, hM4Di: 0.914	1. ctrl,ctrl: p>0.05 2. ctrl, hM4Di: p>0.05 3. hM3Dq, hM4Di: p>0.05	O	11	66	-2.948	0.0031971	-3.827	18	0.00123351	F(2,27) = 23.375 p=0.001652558457041		group 1 vs. group 2
						O	16	71	-2.57	0.0101652	2.881	18	0.00993731	F(2,27) = 23.37 p=0.018431808800724		group 1 vs. group 3
						O	0	55	-3.78	0.000157052	7.039	18	1.44275e-06	F(2,27) = 23.37 p=7.558E-7		group 2 vs. group 3
7h	Immobility	1. ctrl,ctrl: 10 mice 2. ctrl, hM4Di: 10 mice 3. hM3Dq, hM4Di: 10 mice	Mann-Whitney test	1. ctrl,ctrl: 0.8349 2. ctrl, hM4Di: 0.9043 3. hM3Dq, hM4Di: 0.9167	1. ctrl,ctrl: p<0..05 2. ctrl, hM4Di: p>0.05 3. hM3Dq, hM4Di: p>0.05	X	215	76.5	-2.156	0.0310822				F(2,27) = 14.149 p=0.02558786905845		group 1 vs. group 2
						X	18	73	-2.421	0.0154867				F(2,27) = 14.15 p=0.044167112260484		group 1 vs. group 3
						O	4	59	-3.479	0.000504076				F(2,27) = 14.15 p=0.000037694317317		group 2 vs. group 3
S1a	Ketamine Open field test	Sal 10 mice Ket 10 mice	Student's t-test	Sal 0.954 Ket 0.955	Sal p>0.05 Ket p>0.05	O	47	102	-0.226779	0.820596	-0.269729	18	0.790436			OFT 5 min		OFT 5 min
				Sal 0.986 Ket 0.956	Sal p>0.05 Ket p>0.05	O	49	104	-0.0755929	0.939743	-0.0259673	18	0.979569			OFT 10 min		OFT 10 min
				Sal 0.964 Ket 0.929	Sal p>0.05 Ket p>0.05	O	27	82	-1.73864	0.0820987	-2.11347	18	0.0517841			OFT 15 min		OFT 15 min
				Sal 0.871 Ket 0.950	Sal p>0.05 Ket p>0.05	O	43	98	-0.52915	0.596701	-0.0222174	18	0.982519			OFT 20 min		OFT 20 min
				Sal 0.966 Ket 0.968	Sal p>0.05 Ket p>0.05	O	49	104	-0.0755929	0.939743	-0.44249	18	0.663406			OFT 25 min		OFT 25 min
				Sal 0.920 Ket 0.957	Sal p>0.05 Ket p>0.05	O	46	101	-0.302372	0.762369	0.50936	18	0.616688			OFT 30 min		OFT 30 min
				Sal 0.988 Ket 0.933	Sal p>0.05 Ket p>0.05	O	27	82	-1.73864	0.0820987	-2.28045	18	0.0349835			OFT 35 min		OFT 35 min
				Sal 0.977 Ket 0.944	Sal p>0.05 Ket p>0.05	O	32	87	-1.36067	0.173617	-1.51466	18	0.147221			OFT 40 min		OFT 40 min
				Sal 0.917 Ket 0.938	Sal p>0.05 Ket p>0.05	O	26	81	-1.81423	0.0696424	1.8442	18	0.0816774			OFT 45 min		OFT 45 min
				Sal 0.963 Ket 0.958	Sal p>0.05 Ket p>0.05	O	47	102	-0.226779	0.820596	-0.43953	18	0.665509			OFT 50 min		OFT 50 min
				Sal 0.767 Ket 0.931	Sal p>0.05 Ket p>0.05	O	43	98	-0.52915	0.596701	-0.176284	18	0.862039			OFT 55 min		OFT 55 min
				Sal 0.949 Ket 0.903	Sal p>0.05 Ket p>0.05	O	32	87	-1.36067	0.173617	-1.48832	18	0.153977			OFT 60 min		OFT 60 min
				Sal 0.902 Ket 0.940	Sal p>0.05 Ket p>0.05	O	37	92	-0.982708	0.325751	1.08951	18	0.2903			OFT 65 min		OFT 65 min
				Sal 0.879 Ket 0.954	Sal p>0.05 Ket p>0.05	O	47	102	-0.226779	0.820596	-0.203306	18	0.841177			OFT 70 min		OFT 70 min
				Sal 0.910 Ket 0.835	Sal p>0.05 Ket p>0.05	O	46	101	-0.302372	0.762369	0.159361	18	0.875159			OFT 75 min		OFT 75 min
				Sal 0.915 Ket 0.908	Sal p>0.05 Ket p>0.05	O	41	96	-0.680336	0.496292	0.250841	18	0.804778			OFT 80 min		OFT 80 min
				Sal 0.887 Ket 0.900	Sal p>0.05 Ket p>0.05	O	42	97	-0.604743	0.54535	0.375822	18	0.711442			OFT 85 min		OFT 85 min
				Sal 0.913 Ket 0.907	Sal p>0.05 Ket p>0.05	O	40	95	-0.755929	0.449692	-0.536181	18	0.598398			OFT 90 min		OFT 90 min
S1d	Proportion of c-Fos+ cells (% of NeuN+ cells)	Sal: 6 slices from 3 mice Ket: 6 slices from 3 mice	Student's t-test	Sal: 0.797 Ket: 0.859	Sal: p>0.05 Ket: p>0.05	O	5	21.5	-2.8474	0.004408	-4.17087	10	0.001915
S1e	c-Fos+ cell density	Sal: 6 slices from 3 mice Ket: 6 slices from 3 mice	Student's t-test	Sal: 0.918 Ket: 0.873	Sal: p>0.05 Ket: p>0.05	O	2	23	-2.56205	0.010406	-4.71621	10	0.000821
S2c	Gabrg2 expression level	3 independent experiments	Student's t-test	Gabrg2: 0.849 sh3: 0.997	Gabrg2: p>0.05 sh3: p>0.05	O	0	6	-1.964	0.0495	4.44	4	0.011			Gabrg2 vs. sh3
